# Supplementary material for: Molecular Fingerprinting and Phytochemical Investigation of Syzygium cumini L. from Different Agro-Ecological Zones of India
Source: Plants (Basel). 2023 Feb 17;12(4):931. doi: 10.3390/plants12040931 (PMC9961202; doi:10.3390/plants12040931)
Supplement: Supplementary file 1 [file plants-12-00931-s001.zip]

Archive with 1 entries (1 files):
- plants-2198654-supplementary.pdf
